# Supplementary material for: Gq neuromodulation of BLA parvalbumin interneurons induces burst firing and mediates fear-associated network and behavioral state transition in mice
Source: Nat Commun. 2022 Mar 11;13:1290. doi: 10.1038/s41467-022-28928-y (PMC8917207; doi:10.1038/s41467-022-28928-y)
Supplement: Supplementary file 3 — Supplementary Dataset [file 41467_2022_28928_MOESM3_ESM.xlsx]

## Sheet: Figure 1b
colocalization of hM3D(Gq) with GAD-GFP
animal 1	1
animal 2	1
animal 3	0.9981

## Sheet: Figure 1e
IPSC frequency at relative time to burst (%)	burst 1	burst 2	burst 3	burst 4	burst 5	burst 6	burst 7	burst 8	burst 9	burst 10	burst 11	burst 12	burst 13	burst 14	burst 15	burst 16	burst 17	burst 18	burst 19	burst 20	burst 21	burst 22	burst 23	burst 24	burst 25	burst 26	burst 27	burst 28	burst 29	burst 30	burst 31	burst 32	burst 33	burst 34	burst 35	burst 36	burst 37	burst 38	burst 39	burst 40	burst 41
0.01	26.7782	20.0125	19.6923	16.024	8.65099	7.05157	8.86427	8.1591	12.7085	1.97763	23.6686	4.82364	33.264	6.04002	8.89878	8.46561	10.7275	2.38131	3.56189	6.89061	21.7909	6.95048	10.7617	21.5198	14.5653	5.1315	13.6986	19.8758	6.20155	4.21274	6.20155	10.0883	26.1866	27.1416	4.82509	4.47552	15.9204	14.1844	1.22944	13.6869	6.3079
0.02		28.1938	25.641										28.777											22.2686				26.0163
0.03	14.8011	24.6408	36.2812								22.0083		11.7561										14.2349	23.7565	26.7782			30.5716					25.3165	36.1582				20.014
0.04		12.0846	41.4						13.0666		22.2841		38.1653		12.4514	11.7734					9.10643		23.7037	29.7674	12.1627	6.36436	17.0213	39.3891	10.9589			24.9805					17.6018			18.583
0.05		27.7778	48.9062					32.3232					18.5615			9.77099							22.5114	18.0383			20.7254	36.426		6.77392			35.4374	29.0381
0.06		28.8351	60.1813	20.5523				15.311	18.7244		33.6842		45.5442		27.1335		12.8411			14.0845			46.9135	22.2222	29.2237			52.7647	12.966		19.6078	37.5475	32.0963	36.488			26.8908	10.6525			6.15621
0.07	22.2068	36.1906	66.0942								32.3887		39.3634	13.2341	22.4719	14.2222		2.5498				10.4235	32.651	26.5399	30.1318	21.7411	13.4567	39.4819	24.0666		32.2581	23.0216	35.7143		5.01253					24.3902
0.08		41.4839	57.8941					23.8984	24.7487		25.7235		39.4813		46.7836					27.4443			32.7211		13.6344	20.7388		48.1708	15.873	15.7947	35.2423	48.4849	40.7125	37.6914			39.7022	16.4948		16.4779
0.09	30.2458	50.8682	40.0898			12.8102		24.4836	41.5584		39.312		42.5688	13.5708	31.0984	20.1511	16.8776			35.2423	5.17967		40.6448	34.3584	26.1438	23.653	20.1005	40.1135	25.0784	6.28931	32.7198	47.4074	44.1379	40.3531			36.6133	33.3333
0.1		52.261	103.828	18.5615			3.84847	22.7434	44.0986		11.1732	5.41272	37.2491		35.4767	18.9461			5.73477	36.5297			41.1827	45.1429	37.296	19.0703	36.3636	30.9843	21.8579		26.3294	53.3292	42.328	43.0108			18.4971	29.7046
0.11	31.4033	49.1996	53.5016					36.2401	47.8326				49.7281		43.4063	17.5535		4.67768		18.0587		47.6191	44.9207	36.9533	33.2295	8.8349	40.3023	35.7864	17.316	13.3222		53.2348	56.4374	39.604				40.7599		25.8065	12.1812
0.12		47.9832	71.6364		18.412			30.2172	63.077				44.1626	25.641	39.7702	28.8312	13.1633					55.3398	42.8831	39.5479	43.5838	16.3265	31.8168	16.5975	20.9424	18.9349	33.7553	76.2239	48.4517	39.604	12.0709	6.33413	18.7354	11.1576		24.0964
0.13	41.5045	62.6083	89.6736			12.5		37.1661	67.7978		31.068		47.9496	17.6212	42.1273	27.8989				41.7807		24.2977	47.9143	37.72	47.0368	21.2625		14.3241	33.8043	14.5719	30.661	57.8162	71.4286						2.73504
0.14	42.328	84.3835	60.5039	32.0641				38.1406	73.573		35.7761		49.1719		38.3432	39.7786		6.31912		44.4444			41.1103	40.8484	48.9964	18.4779	45.1815	38.3708	24.8447	20.1765		62.4154	62.1454	53.3333	17.6115		51.447	23.7089		28.4698	18.2753
0.15	77.6699	62.4605	51.7065					40.6438	78.9656		37.037		52.0146	17.6212	39.0689	39.9513	16.1943			50.5143		31.8408	46.4493	37.7998	42.7113	29.9345	45.3258	15.0517	19.8217	24.5399	37.7358	27.234	54.7009	44.7552			23.7741	19.347		19.802
0.16	98.4583	39.5848	60.8762					34.188	86.2227		36.2812		51.1217		47.4882	45.55		2.66134	9.10125	50.0784		32.8542	53.8925	46.38	53.578	16.9491	35.408	17.1123	23.5294	11.9136	42.7262	65.4143	38.3233	52.8926	21.5049		51.447	24.1692			33.1606
0.17	61.657	30.1056	55.4764	27.9232	24.5587	22.1607		51.8639	82.2938		19.8758	9.56366	49.5761	44.0771	47.0918	35.8345				53.3333		38.4615	47.0891	34.1516	67.662	16.3516	23.6686	13.5707	27.1186	25.3566	44.3213	41.0023	56.338	65.0095			59.7015	34.3188		42.328	20.4212
0.18	62.2568	34.9582	69.8616					48.2591	72.4348				80.4374	42.2567	36.4054	50.7938	23.5988			54.5159	18.9237	35.7942	56.6183	38.8131	34.32	27.2421			22.6758	20.6986	43.9676		67.9806	36.5714			49.6894	36.3636		30.4762	19.1388
0.19	62.1911	28.9451	40.0388					47.7947	65.9124	7.60999	37.9147		46.436	38.5542	33.3333	43.0225			9.48429	54.8724		46.3768	25.3943	25.4368	31.3112	19.6655	41.164	10.8918	25.7235	21.4304	44.1644	29.6722	28.8029	67.7966	43.7619	11.4531	60.9855	42.5167	14.2098	33.3333
0.2	58.8235	26.2936	40.5081	19.3237	24.006	22.0842		45.7143	72.3373		28.9331		50.7876	43.0108	45.0047	48.5584	28.2935	5.86725		58.4103	26.6223	61.0687	32.7869	44.1989	28.907	12.6133	20.915	8.86918	26.4901	13.6869	39.443		34.7072	59.5903	32.9623		59.4796	36.6972			35.3201
0.21	66.9456	43.1553	56.1593					32.0641	65.6654		40.0243		52.8827	45.0071	40.6125	49.4592	14.0474			70.7978		28.8029	60.3088	25.5795	27.027	58.7156	44.9438		23.1613	25.6822	61.7761	28.4964	33.8624	66.2526	46.6472		64.087	20.9974		32.0641	17.0122
0.22	53.6013	34.2544	29.9065			29.1439		43.5245	68.2051		52.9801	12.9136	54.2043	39.5062	48.6958	70.7976		13.9191		66.0049	27.0499	28.3437	38.0974	38.3148	19.2077	22.3095	41.3437	15.5026	27.2109	23.988	36.7461			49.4256	24.1874		34.1151	24.6914	7.20072	30.4183	28.8809
0.23	70.6402	35.5967	39.134					46.6472	55.634		47.9042		52.7839	53.1561	39.098	46.2567		8.38794	9.77398	75.2053			33.8441	35.7057	27.0957	23.0256	30.3167		30.1499	21.0104	33.7553	17.5728	23.4432		46.5116	19.7531	34.5572	21.7655		31.068
0.24	64.9827	26.3953	57.7198	26.1438	25.5183	23.7389		40.08	59.7723	6.95199	41.2904		52.5117	46.4661	50.2828	44.3982	22.2068			64.6279	18.3276	55.5758	37.4628	35.1573	17.0394	34.4086		6.22084	28.5394	25.1572	35.5556	45.6491	21.0943	66.6667	44.8707		21.7391		26.4901		21.4047
0.25	68.0851	20.7388	26.3033					28.8029	73.2272		46.1095	23.3236	29.4899	55.7491	44.6684	54.3214		9.99375		49.6744		68.6695	35.5233	20.7388	23.8095	13.9353	33.4248		23.9521	21.1161	60.559	27.515		47.1281	33.6488			26.3807	25.5379	44.239	12.5737
0.26	64.9087	11.3435	40.1506			32.9897		45.3901	41.1311		38.0952		40.9451	52.0313	47.0918	38.4177	25.974	24.2057	12.5786	33.6135	18.6046	68.6926	35.518	25.7857	18.5723		44.5682	12.1396	28.1777	27.7296	17.3348	35.9147	29.0909	28.9331	36.3483	30.5927	39.312	33.0579	28.881	56.5371
0.27	60.2636	13.7163	35.8402	27.4678	25.2964			53.8834	67.0135		70.5188	27.6338	55.0146	48.7335	49.1483	38.2104		16.498		61.7398		92.6429	42.8733	28.2078		32.4884	42.1053	11.8782	26.1238	20.9699	25.2366	42.4669		31.6832		37.5587	40	39.6132	25.4629	28.2686	21.3904
0.28	59.9752	8.2453	29.9526			27.7296		57.1955	31.2659		51.86	30.888	34.0762	61.0687	49.0378	39.7028	28.0948	15.9601	20.4866	62.0649		65.0629	56.2326	42.4403	17.0122	13.799	43.5439	7.50821	18.1406	25.8605	42.7807	28.4698	30.4762		22.0995	36.3636	32.9218	29.3952	21.1361	31.1284
0.29	62.0155		25.1375					36.0767	42.3841	13.0879	47.9042	28.021	47.9886	54.2116	25.2765	41.7281		19.5813		65.3947	24.893	48.6322	57.4343	27.8035	10.7817	19.025	41.6667		20.9424	24.0964	56.5371	12.4611	30.9478	45.134	16.5975		39.2157	15.0659	33.3994		22.679
0.3	68.9655	23.7145	31.9509	32.3887		37.9597	18.9125	36.3224	32.6198		55.1352		54.5174	52.6316	51.6034	41.9685	30.0752	25.3767	14.0845	51.2295		19.0363	28.8512	20.6319		13.6613	43.1345	6.21842	28.059	23.7085	44.1791		49.6124	41.1311	21.6802	20.9699	18.6263	41.7755	32.4782	48.0098	10.3026
0.31	69.5652	29.2505	31.5456		30.4183	34.8205		28.8029	47.2674	9.42008	76.2362	27.027	50.8148	22.7273	58.079	30.7933	29.5749	23.565		58.3996	14.7874		28.5808	21.3333	45.7797		52.9801		31.0217	19.6802	39.5062		17.9473	34.2246				31.2227	16.8599
0.32	65.6433	23.9762	35.7774	31.25				28.9331	34.4456		59.0048	27.027	34.4082	24.9221	49.9392	18.7683		14.4144	15.748	51.7799		33.8266	36.8087	12.5836	32.2535	15.3698	41.1314		22.9049	21.6802	25.7903	28.0189			40.3399	40.9207	63.2411	17.7976	28.0387	27.6338
0.33	56.4374	9.55509	9.69403			44.1989		28.8288	25.7857		41.6005		45.7688	55.7491	50.625	17.1306	21.0804	32.6472		29.828		23.97	28.4238		31.4651	9.21659	21.978	9.55224	27.3973	26.5983			12.3791	19.059	43.8957	54.2373	31.746	25.3968	19.0004	25.2366	30.3894
0.34	91.6905	22.5035			32.5534	36.405	16.6234	44.1886	28.3688		51.447	34.9345	42.9754	25.6	58.1744	15.3772		30.8593	26.3591		33.2295		37.6566	34.9238	20.1893		27.027	5.83516	18.2648	9.79192	25.3789				27.3788	49.6894	23.4949	28.2324	25.4372		29.1705
0.35	131.376	20.3952	13.9312	37.0799		45.977		33.3333	14.1844	13.7457	41.4508	34.9345	33.4445	51.6129	52.7261		22.1607	16.8955	19.4884	65.9381	36.8876	16.4779	23.2558	20.915	32.3559	8.85201	25.5183		22.924	21.164		13.5135		31.8725		54.6075		29.8508	33.8304	22.9885	30.1035
0.36	54.1455	18.9544	8.56073		32.5866			34.1516			75.2498	39.604	38.6288	45.6745	54.9896	36.3433		35.2162		22.1607			17.7827	31.7141	28.1195	6.25978	28.7253	6.14203	25.89	23.9521	33.8266		25.3968		48.7153	44.3383	39.1198	15.2672	43.6309	38.0048	32.1285
0.37	49.459	8.06655		35.4767		35.4374		26.2726	28.2935		64.4954	41.3437	52.6871	57.971	52.8418	16.9851	12.1627	68.1003	16.5289	27.972	17.8522	30.7692	22.2377	108.856	32.6531		33.3333		29.2442	18.244	35.5556	20.6452		44.8808	19.9129		25.9319	20.3046	38.4821		19.059
0.38	41.2903		13.0559			43.0686		35.2811	20.025	14.1156	37.8251	27.972	40.4626	27.027	51.7886	32.5404		41.7851		53.5117		14.6319	25.8963	16.8865	34.4638	6.08018	16.9133		30.6063	24.8488	14.9254	26.0163	15.748	40.1506	29.0909	69.2641	26.4901	24.2424	41.3655	22.3152
0.39	39.8506	23.1884		25.3767	30.1035	39.8506	30.5052	35.3982	16.3599		32.9218		46.6966	46.2428	23.2558	18.7354		60.7626	20.9974	29.304	35.4374		18.7135	25.0587	20.915			9.31316	25.0784	21.419	30.1318			23.2558	17.3819	63.6206		13.1904	62.5451	26.8456	33.5078
0.4	40.2516	15.4664	24.2977					31.4822		13.2286	50.7936	44.3213	50.3346	47.322	37.9947	26.556		52.1025	14.7059	44.6625			35.1492	22.6308	13.1148		22.1607	12.3457	23.714	15.2672	25.641	22.567			25.0587	68.3761	26.3158	6.24268	35.6849		24.0421
0.41		4.89596	13.2946			46.3768	22.1607	49.3827	18.6807		71.54	36.3636	66.2901	44.4444	32.5729	16.0643	27.8019	41.6398		44.8179	33.7553	38.5542	41.5594	23.8984		6.04572	36.7816	7.55786	23.0915	20.6718	36.5297	13.468	28.6995	28.9855	28.8809	49.6894	22.2531		16.2436	19.4411	32.7869
0.42	60.1186		15.9125	41.8848	31.5271	38.6941		35.6745			43.4783	47.7612	42.4012	49.2308	39.801	14.1844	41.7755	53.657	15.9362	40.404	35.8543	26.2942	24.2057	24.2393	36.1991		39.4089		27.2109	13.1904	35.7942		23.6162		55.7491	54.3791			12.8617		35.7542
0.43	19.7166		24.3902			37.3396		27.027	17.4008	22.3776	66.3269	37.037	11.7474	34.188	45.4243	13.8468	38.3693	40.0709		40.5656	70.5623	19.4293	12.1327	20.3046	27.9181	6.33663	29.4118	5.72861	24.8447	17.1123	31.3726	34.8964		17.2879	23.8095		31.4342	15.5642	10.603	26.4026	26.251
0.44		12.2906	25.5591	30.9777				23.6337	7.75006	16.851	48.3454	38.2775	35.2423	49.8379	31.5487		30.4183	20.3705	21.5924	47.1976	24.893		21.2978	30.7102	28.169		31.9361		26.6206	20.9257	13.5021	8.39234	27.1186		21.2766	35.0877	35.0109	14.8561	8.32466	26.7112	27.5387
0.45			15.4664		37.037	46.5116	25.6205	22.5829			33.4029	30.4183	25.1954	45.1977	27.1647	11.2202		11.9492		38.1862		27.4443	28.5451	17.2879	22.2068	6.65973	31.2825		9.91326	23.3236			24.2977		17.0394	80.402	15.3551	14.8011			13.5421
0.46	36.1991		9.5952	30.1887		35.0877		22.9885		13.0187	57.223	54.9828	21.7096	32.6531	38.5542	11.7045	21.2202	26.8908	25.89	32.9218	15.3073		25.1883	27.1186	30.2744		10.5333	9.50119	24.3161	20.0753	15.311			49.2366		43.4783			10.6525	27.9232
0.47	30.8285	4.84555			36.488	48.4115						39.4089	34.897	50.4298	25.8481			21.5979	17.66	38.2898		21.9479	19.644	28.0702	23.5988			11.4942	23.2558	17.6406	43.8356	30.622	15.9521		15.4068	29.4659		7.26612		41.3437
0.48			7.75194			48.2655	37.4707	29.2772	11.6448		47.3118	39.312	40.0955	87.2974	44.8637	22.362	20.5656	20.1729		43.2432			22.3542	23.0792	44.4444	10.8438		3.08285	14.8699	23.2558	34.9345	25.5591		18.6589	25.0784	27.1186	12.7085		13.2122	20.7523	51.6487
0.49	29.6022			35.1648		48.4849		11.5191		17.4482	57.554	35.6347	34.4652	50.6948	44.983	26.8231		29.4893	13.4907	37.6471	33.0579	27.8261	16.7408	29.1174	11.9985	14.9254	6.34669		25.0793	12.6582	15.0659	16.024	16.5119		18.54			9.26462	23.7636		28.2187
0.5		18.8235	22.4719		33.3333		45.4545				67.3961	39.2157	24.6301	20.2788	33.3333	23.3315	26.6445	20.6053		36.7816	30.9179	61.3027	19.008	16.7452		7.20234			15.2091	15.873				33.1606		19.7287			18.9798	9.35673	30.9777
0.51	33.0237	5.12738	24.7678	44.5682		32.1608	36.2401	13.7753	7.84891	8.77674	34.5168	30.0752	32.1285		45.189	31.8725		32.2541	12.8928	28.5714		14.0845	17.5535	24.1145	21.0112				25.5591	17.0576	7.45226	31.8725			19.3939		19.9253	3.26397	20.7051		16.1535
0.52	23.9521		18.2753		26.9814	31.8091						33.0579	31.2386	46.4897	38.3626	18.4226	30.1602	14.7059		31.6832	22.3698		22.0693	8.93356	13.4397	11.9403			13.3779	18.2166		15.8494	37.6914	31.4961	30.3605	32.5866
0.53		8.55158	20.7523	40.404				21.0112			53.7063		30.2068	28.6738	15.7325	30.0469	31.4651	27.9651	11.0421	19.2771			27.972		25.4372	7.84506		15.1229	14.0597				9.82499	38.6007	17.4959		12.5984		18.1824		8.91613
0.54	75.6501		18.5185			30.4762	37.6914				16.8421	32.7869	17.2973	25.89	49.6894	16.1943		11.1654		32.5866	29.1439	29.7249	8.33116	6.33789	9.63855		12.0482	17.0758	13.5135	9.53516	25.9319	7.36648			13.2725	35.7942				41.2371
0.55	30.9777	6.22084	18.1303	38.1406				19.3939	5.16546	25.974		46.7836	19.0931	40.3023	21.8878	25.7649	33.092	12.4611		35.2423						5.336		9.80993	25.5591	12.6482	10.3226			24.4089		19.0476			6.66667	15.1372
0.56			10.2269		38.4154	25.6616	36.2401	27.8019		6.77679	27.972	42.7145	22.4713	23.6686	29.3471	16.0242	30.7102	17.9801	15.1086	15.7636	26.1225		21.4477				11.5191	3.276	15.3257						35.0493		17.26				25
0.57	24.6533	5.60126	18.0587	42.4403				7.3445			17.149				41.1311		44.5063				25.2167	15.3698	20.5788	5.61502	8.49934	4.66268			30.303	6.40769			22.2222	36.1582	23.2558	34.8584		4.39923	23.9163
0.58			10.1458		29.6022	36.9515	30.9777					55.3633	18.6046	64.9997	37.1308		36.9515	21.8681	12.9976	34.3348			15.4627				10.0188		13.0293		19.4884	5.99363		38.7879	22.4719				19.615	24.5023	10.1943
0.59	24.2057			37.296		28.9855					26.6223	49.2685	7.55073	17.9372	25.2765	9.04977				18.9574	10.1959		16.2025						12.945	22.0386	25.3165		19.025	30.2458	29.6022	34.0425	19.3705		4.81928
0.6		5.66673	11.7734				30.0469		5.14469		42.8954	28.3688			24.2057		34.9345	3.87315		18.3697		7.14924	18.3171		12.6133	6.66112			23.5988	9.14286	15.5039				25.2765	38.3693				7.41427
0.61	27.8019			30.888	20.2148	16.8332		10.0313			54.4803		25.8065	31.367	12.4902	8.99634	34.3716		22.1607				12.7541	2.02288	13.0081		8.60678	3.88349	16				2.30415	27.6817	13.8229	31.1891	18.6698	1.71988			28.9331
0.62			7.73134							17.9574	43.4783	35.4767	7.1048				28.6738		10.8328	23.8095			14.1813						18.0587	13.2341	10.6738			32.2581					5.85009		9.87959
0.63	18.6046	4.71907					35.9147			10.356	30.8285	51.9481		38.9294	31.0484	16.2107		16.2207		26.6223			19.0193		17.5055	10.7059			6.639			3.21414			36.0767	30.1318	33.4029
0.64			7.1765	44.6304		20.0879		8.58139			33.9123	38.0952	7.72201	32.9897	32.2581	16.8244	32.7198			22.409	23.8806		7.7248			3.19425		5.09068						21.8729	16.0885	34.1151	18.244
0.65				30.5052	13.8289		27.972					15.4889		33.4703	43.4213	8.2453	32.4544	5.91935	12.3839			14.6856			19.2192		33.6277		8.5197	16.4609	25.1969				23.4261				5.07614	22.3776	10.9739
0.66	26.3158	6.19435							5.28227		28.4698		20.9699	49.0797	32.4718		27.2805			11.2994	13.5335		16.5932		24.8447		17.3348			12.6883	27.1186			18.8791	17.0667	4.34311	16.0643
0.67			6.58436			25.953				22.8571	19.6319	13.8408	13.2013	41.8848	24.0602			8.49257					19.2829		13.1959			3.54217	9.51248	13.468	3.22776									9.59808
0.68	20.3304	3.4904		36.8239			31.2806	3.83601		5.13479			9.14809	40.404	36.09	20.8062	27.5624	8.55158	24.6914	8.59291		12.8773	3.63162			6.99148	10.9739			14.1343					4.47552				4.75624		15.3037
0.69						21.2483					24.5776			15.5945	15.1659	11.994			20.3304		19.4944				20.6986				14.9254	6.57084				22.4719			15.1659
0.7	14.2476		13.5249	18.2753			30.6513				35.3982	21.8579	2.26469		16.1128	7.54006	22.9226	8.6815	10.2433						25.098	6.76247			10.568												11.6448
0.71			3.52656			22.8571					35.7143			27.9232				3.04009				14.3433		15.7791	11.8168		18.0996	2.67157	13.8169					34.4086			17.2973		5.1563	21.419
0.72		4.71212			19.1962				6.20756		43.7711	10.8328		37.4707	17.0032		22.0083			12.2044	20.6652			1.47622			13.6519		18.0587	9.30233		3.39271		9.46746				3.19425			5.28576
0.73							8.98372							16.2767	32.9897	8.22411							7.94538		17.9171	14.2637			16.7715								35.0877		0.878735	30.9478
0.74	22.0995			15.1515		25.2366					56.1403				22.0853		25.7649		12.5984	21.7984	7.83737	6.7811			15.8416		4.17645		5.8309	12.4417					6.76104					13.3779
0.75		5.68687						6.86548		4.19947	23.5641			30.7692		8.22199	28.2935	2.48563					8.61141			2.862				6.41283	3.89294						10.7599
0.76	37.0799		10.1846		24.5776	10.0251					35.8744	9.00901		18.2025	9.70874				15.5039	8.22622					23.8954			6.61704
0.77	15.0943								6.63763		21.192		1.59474			7.17167	29.3578						4.2401						4.69759	5.65171				3.50493		6.67501				17.8771
0.78		4.80769	7.55786								38.0952			38.2775	9.62117				5.56328									6.74821					4.04807		2.849		22.069	1.84693			2.53868
0.79											11.9225			28.8809			23.0714			13.7104		5.14469			31.4651															8.78156
0.8				29.4118	25			2.10832				3.45722		25.1572	26.7558	4.32666	20.4866	1.38925			8.65801		7.4653		16.5375	2.79843		1.49449		8.62534		8.57909					29.7952
0.81	17.0394	3.76294	5.23047			9.07029	19.2077		4.15045					30.3605	7.62995										9.45347		2.85154		5.62984								14.5059
0.82				26.9814							12.9345			27.972						6.11154										6.53862	9.79792
0.83										1.93541				25.5591			23.6162						8.73839						6.68337							6.39488
0.84	6.13144		4.38837		8.07877						19.5838				20.4082				6.85518						6.75248					7.12378		11.0231					21.4477			21.9178
0.85		1.92899		29.7122			15.4143							17.2786	4.47427	6.53461	34.9095				6.8832		4.67768			1.11231					24.5776
0.86											19.9253			26.6223										1.29309					17.4292		26.0163	3.20352					20.5391			25.7235
0.87						7.6118							4.43459				7.82014			16.3099		18.7135			3.89247				18.9574	6.89655	3.6538				7.63177					11.5607
0.88			4.84335	8.09307					2.22083		20.4082			24.5023		5.23389			2.36581	9.34034			3.93265						4.68659				2.94876				11.782	5.69801
0.89											29.4118			8.56531	5.74094			8.62534				7.74069								3.77447
0.9							12.9136				30.8285							1.05235										1.20646							29.0645				1.26004
0.91											16.3432		3.70456			7.77454											2.70499		4.52233					4.77042	22.9555	12.0664	23.088			19.3004	2.83286
0.92	10.8955	1.59705	4.98132									4.35967								19.7044	5.10733		3.02772												2.73201			1.93424
0.93											12.4514			6.54664	4.65929		5.32978			3.67816					5.37273					1.95336							25.3968			28.9855
0.94						7.03451		4.96278								2.51079						5.40358									3.56427						21.5633			31.0078
0.95					12.8411								12.1488																4.93827			14.767				6.73401				6.54932
0.96			3.30408				13.9252				16.129																										7.47664
0.97	11.3395												7.66651																			6.74252
0.98				19.9253							19.2308			8.86427	5.58464								4.51754		6.54932	4.00952			13.267
0.99								17.0576			15.7325		6.17761																6.54664

## Sheet: Figure 1f
	phase duration (s)
burst 1	58.28
burst 2	29.1
burst 3	18.75
burst 4	32.26
burst 5	27.22
burst 6	35.31
burst 7	38.05
burst 8	29
burst 9	26.5
burst 10	26.47
burst 11	27.96
burst 12	34.4
burst 13	34.9
burst 14	37
burst 15	66
burst 16	27.1
burst 17	25.8
burst 18	35
burst 19	24.8
burst 20	23.8
burst 21	23.8
burst 22	29.1
burst 23	18.3
burst 24	22
burst 25	23.9
burst 26	36.7
burst 27	40.32
burst 28	51.9
burst 29	78.75
burst 30	40.24
burst 31	40.6
burst 32	32.4
burst 33	36.3
burst 34	35.4
burst 35	66
burst 36	58
burst 37	26.86
burst 38	22.7966
burst 39	33.182
burst 40	25.21
burst 41	28.81

## Sheet: Figure 1g
Normalized sIPSC amplitude (% of baseline)	PV-Gq														PV-Gq-YM-254890														PV-Gq-TTX
Time (min)	cell1	cell2	cell3	cell4	cell5	cell6	cell7	cell8	cell9	cell10	cell11	cell12			cell1	cell2	cell3	cell4	cell5	cell6	cell7	cell8	cell9						cell1	cell2	cell3	cell4	cell5	cell6	cell7	cell8
1	90.0642	95.493	117.867	104.609	106.064	104.127	101.59	96.5286	96.1535	98.6843	96.1563	99.0343			99.9546	103.928	93.6713	103.903	103.936	98.4754	93.8664	101.321	94.7772						100.832	100.119	100.871	96.7291	98.3547	95.3127	99.816	98.8791
2	94.8659	103.021	114.091	102.513	99.8697	99.3792	98.293	100.535	98.1383	110.101	102.196	98.8082			99.9627	99.8508	110.127	102.866	96.6459	101.076	99.6791	102.609	98.3638						99.2539	97.2557	100.911	98.001	93.8611	98.2901	101.616	98.9544
3	93.5639	96.6474	105.163	100.051	99.8579	103.113	100.119	106.378	109.61	92.6337	102.258	98.8854			100.406	99.2215	101.939	98.2469	100.07	102.068	103.732	100.136	103.669						101.455	101.711	99.4167	102.959	103.211	101.907	100.585	100.834
4	102.744	103.209	97.6791	103.216	100.272	97.5087	104.576	96.5286	96.1535	98.6843	99.3928	103.294			100.025	97.8587	95.5241	95.0407	99.3623	98.3903	102.696	95.9418	103.196						98.4614	100.939	98.7499	102.47	104.643	104.562	98.1707	101.801
5	103.692	100.144	97.1581	96.7334	97.7886	102.394	98.526	100.535	98.1383	110.101	186.798	109.64			97.9453	98.0705	96.4872	92.6645	103.793	102.542	105.025	88.3823	103.36						105.146	98.7217	96.3893	97.0953	107.54	103.039	98.73	97.9119
6	111.547	311.094	124.353	154.096	109.24	115.361	313.76	106.378	109.61	92.6337	261.625	256.578			98.9898	99.4897	99.1358	93.6006	102.627	104.403	107.241	109.261	103.345						103.463	103.005	85.3652	101.525	102.692	103.175	96.9035	95.9774
7	169.694	340.988	163.875	302.83	111.651	120.922	294.527	305.031	265.48	296.06	189.015	300.711			95.3736	101.993	97.1537	93.1449	103.284	105.07	104.305	83.0158	97.5795						104.993	103.192	87.8624	100.295	109.527	104.984	100.744	97.7222
8	242.4	330.147	148.32	234.069	133.885	110.928	308.545	243.021	196	245.038	191.087	343.213			96.2229	94.103	95.6983	85.8496	107.666	102.462	105.817	85.3746	95.7159						107.462	100.676	91.1877	101.088	110.167	100.948	105.407	97.4158
9	247.613	294.019	130.907	238.37	113.879	118.431	306.507	238.151	195.268	298.168	189.967	295.127			93.9381	102.205	95.697	90.0088	105.993	98.1744	102.012	84.085	93.8849						107.167	105.097	87.0902	106.541	107.084	102.92	100.127	97.003
10	299.693	273.528	148.341	207.933	138.572	106.731	311.484	245.177	189.148	285.928	175.588	298.059			97.55	97.7597	93.0001	92.3089	110.854	99.0606	109.301	85.7727	95.7902						106.393	99.7272	84.1739	95.7444	108.538	95.8955	103.555	93.4131
11	288.021	363.241	149.046	222.746	144.749	113.727	258.235	229.983	176.222	275.061	154.839	332.353			94.5393	99.2558	92.7931	95.5528	107.121	102.908	107.06	84.4358	98.2846						101.703	98.9504	91.7282	91.3355	115.87	103.738	99.9269	93.4545
12	250.609	287.261	130.59	205.003	140.167	110.635	253.955	205.782	170.907	259.331	154.985	294.509			96.2009	98.285	93.9005	99.6261	107.489	100.556	108.748	87.2635	94.2953						105.383	100.26	83.986	96.2444	95.2634	104.871	94.8641	93.9877
13	220.391	288.433	134.277	224.51	147.34	154.405	261.065	203.162	171.744	264.913	160.396	298.822			96.4855	96.6713	99.5828	102.21	111.273	101.958	115.731	92.2522	96.2483						98.0392	98.3391	86.5986	91.4804	104.574	103.835	95.7967	96.568
14	232.358	257.589	127.046	196.708	137.329	110.999	267.735	181.999	164.373	259.969	165.187	287.671			94.4143	98.8431	95.2498	102.866	109.736	105.46	113.134	87.8566	96.3098						103.362	99.1621	86.0509	99.3096	91.315	100.26	96.337	94.0187
15	198.095	253.571	137.37	208.713	120.988	109.32	245.542	200.955	178.945	248.433	150.397	283.202			94.3214	99.5102	99.2301	106.494	108.675	99.4483	110.389	90.3118	101.591						101.432	98.9603	85.8995	90.0249	91.1474	95.838	92.9318	93.8223
16	219.504	245.89	130.578	188.834	121.795	117.056	247.209	195.298		235.75	164.767	318.829			94.1321	94.9414	94.7516	101.113	107.567	134.73	106.034	88.7074	100.097						99.8764		83.1126	94.0466	118.849	97.1333	90.1004	93.7381
17	153.043	240.558	134.969	186.942	131.438	108.91	226.965	185.355		232.833	161.365				94.8158	95.4827	94.7151	101.464	102.145	101.863	112.555	90.9053	102.351						100.269		84.229	87.6984	95.6117	101.235	90.1088	91.306
18	158.399	220.29	149.124	185.322	112.088	106.651	231.981	184.065		210.315	150.16				96.4155	93.1143	95.68	97.5357	101.592	99.8858	105.128	92.9652	100.451						98.2294		85.5903	90.0916	95.7209	100.621	88.5696	91.3503
19	153.553	272.458	124.614	204.621	114.705	103.37	259.719	184.635		228.427	145.468				96.6856	93.3027	93.5278	94.6315	99.1504	96.8889	106.73	91.6586	99.8032						99.5307		85.5179	90.0495	98.805	103.579	86.4686	92.6492
20	139.08	246.779	141.374	164.779	133.391	106.7	294.443	179.501		206.243	147.502				93.352	90.9905	94.7772	88.8845	95.9622	104.552	112.474	90.3699	99.2282						99.5671		82.6883	87.7233	93.7214	102.132	90.1498	92.2739
21	146.247	259.496	146.809	171.301	107.998	100.978	278.23	173.832		205.663	137.787				95.4921	90.7493	94.7674	90.7927	89.5168	92.907	110.669	93.3909	99.2091						100.254		81.9822	90.6769	89.6089	102.486	89.9219	90.4501

## Sheet: Figure 1h
Normalized sIPSC amplitude (% of baseline)	PV-Gq	PV-Gq-Agatoxin	PV-Gq-Conotoxin	PV-Gq-TTX	PV-Gq-YM-254890	PV-Gq_baseline	PV-Gq_conotoxin_baseline
cell1	169.694	93.6067	299.433	104.993	95.3736	94.8659	98.79
cell 2	340.988	97.0367	202.271	103.192	101.993	103.021	104.053
cell3	163.875	94.1403	249.319	87.8624	97.1537	114.091	98.31
cell4	302.83	104.158	187.869	100.295	93.1449	102.513	95.7832
cell5	111.651	95.741	194.487	109.527	103.284	99.8697	101.781
cell6	120.922	93.0243	222.248	104.984	105.07	99.3792	102.982
cell7	294.527	94.6057	251.233	100.744	104.305	98.293	100.298
cell8	305.031			97.7222	83.0158	100.535
cell9	265.48				97.5795	98.1383
cell10	296.06					110.101
cell11	189.015					102.196
cell12	300.711					98.8082

## Sheet: Figure 1m
AP frequency at relative time to burst (%)	cell1	cell2	cell3	cell4	cell5	cell6	cell7	cell8	cell9
0.01	10.6066	22.8571	6.62046	3.38266	2.35061	9.20334	1.53573	8.58599	13.5832
0.02
0.03
0.04	13.5881	19.347				10.603		11.7777
0.05	7.98453					12.987	15.9601
0.06							7.18052	9.07287	8.40619
0.07		29.0118				12.4465	3.53493
0.08	17.5439	30.9777		6.36309		18.8791	6.15089
0.09							10.3176	12.9189
0.1	18.7052	36.3636	9.57511		14.1483	14.4014	18.0526
0.11	15.0783					16.6407	15.1231	13.4341
0.12	14.1844	38.0952		6.94897	8.43715	11.7561	16.655		16.3238
0.13		44.6304					30.674	12.08
0.14	19.8327	42.4403			21.7872	20.6585	31.0896
0.15	15.2872	55.2677	16.7233	8.33659	8.34474	18.0791	39.9185	15.0517	14.8016
0.16		55.1724				16.3099	42.4313	17.3254
0.17	21.9024	59.3692			10.4712	23.97	45.358
0.18		64.3863	16.546	13.4031		23.005	48.0662	15.0023
0.19	33.0237	67.0859			20.7556	22.0573	57.6009	18.2025	28.7855
0.2	31.0739	74.9794		15.418	27.3973	23.5121	63.2439
0.21	34.1516	81.8414			15.4068	16.3016	64.0469	19.8634	29.3945
0.22	43.4854	79.6143	19.076	20.3627	16.4694	24.2241	69.0858	22.7434
0.23	35.987	81.2183		21.419		18.6046	75.0843	19.7531	27.0124
0.24	41.3972	70.1754	20.025	11.5378	9.08123	23.7565	81.2805	18.9349
0.25	38.5137	68.6724				31.5271	83.5547	26.8007	20.1612
0.26	38.1452	57.6577		19.2481	39.718	26.9948	89.3833	24.6533
0.27	38.1634	62.5	26.3266	27.0957	12.7199	27.8746	88.4537	26.0799	32.4046
0.28	38.0928	54.5145		28.2935		26.3375	86.5538	28.7253
0.29	26.84	41.2371	23.7741	26.567	20.7379	27.42	85.1763	27.9476	34.7225
0.3	43.5311	46.8521		20.1384		25.177	79.5516	28.4951
0.31	29.9124	56.5371	28.9462	29.6984	29.8478	30.9525	83.7359	27.4207	24.0384
0.32	37.4269	35.0877		28.4701		29.2237	82.0597	31.6206
0.33	35.9601		23.9252	32.6198	11.8092	18.2232	80.8756	31.5853	37.1472
0.34	34.9918	39.604		32.8711		27.6206	79.378	34.8205	34.6496
0.35	36.0866	40.4551	32.1608	29.5995	31.1739	28.0456	74.6768	27.3973
0.36	34.726	36.2401		28.1566	17.4339	28.5936	68.3845	25.2765	35.6888
0.37	32.1932		32.7031	26.305	30.934	26.9814	74.4223	31.9525
0.38	35.7253	36.9942		37.9147	40.138	29.0381	73.5469	31.6518	43.4027
0.39	32.45	22.0538	34.4271	38.0123	49.2026	29.5076	69.4515	33.7553	34.7466
0.4	44.0923		35.6745	46.1344	55.8582	25.7442	71.3415	30.8152	35.1124
0.41	46.8397			45.8402	47.741	36.5831	71.8682	30.1887
0.42	38.1472	24.6723	32.3723	43.9931	46.2978	36.0792	69.654	26.1225	37.3689
0.43	42.2303		34.8964	36.3484	29.3478	26.8007	68.3753	27.6338	40.0321
0.44	44.8113	22.9885		46.9897	62.1058	26.6057	68.0597	34.2612
0.45	43.8713		35.9147	46.5461	17.9725	26.8456	72.7098	26.6868	34.6983
0.46	36.1103	29.0118	38.3693	40.4536	29.4455	29.4049	71.7749	31.9043	37.5092
0.47	41.3833			38.0048		32.032	66.4688	24.8062
0.48	35.4669	39.312	41.2637	46.1877	42.8595	20.202	61.6523	28.6995	37.6512
0.49	35.8908	37.5587	37.4488	38.9358	36.4662	32.4307	61.6622	31.2806	34.843
0.5	39.7516			36.8575	43.3071	25.89	63.8876	19.1159
0.51	30.7623	38.7409	43.0397	29.4931	56.8889	26.3139	65.126	33.3333	39.1542
0.52	46.461	30.9179	40.1506	40.2331	40.161	22.7111	59.1458	28.7511	40.4855
0.53	37.3804		43.7159	36.6342	50.7057	22.7273	61.439	30.0298	42.8085
0.54	29.3107	19.1847	38.0273	30.1849	41.1314	19.9005	62.1044	18.6263
0.55	36.6194			35.0877	36.4799	19.9253	57.9438	26.0374	40.8163
0.56	37.0585	35.0493	41.5584	33.6842	46.8555	19.8265	54.7522	22.4404	31.0562
0.57	15.4814		34.4642	32.3137	13.5694	22.1626	55.3604	27.972
0.58	22.3113	23.6686		32.032	29.4253		57.3628	26.7112	31.2305
0.59	27.6518		38.2546	34.6609	19.6711	19.3191	57.989	24.5211
0.6	26.3863	33.2295	32.7869	37.3178	32.1932		56.4531	25.417	39.6822
0.61	30.3246			28.9855	20.8775	20.9561	52.9459	12.6133	34.8673
0.62	26.1963	14.4014	41.4776	31.4124	42.9434	13.2395	53.1223		28.5388
0.63	23.7301		30.6074	20.915	35.9349	16.5546	54.3345	30.7102
0.64	27.8746			30.6074		9.02425	44.2041	23.3236	37.7644
0.65	16.425	29.9065	36.3224	28.9331	8.57736		52.1782	19.9253
0.66	17.2483		32.5369	29.4118		16.5632	41.9625	21.15	21.6171
0.67		4.15531		18.2962	16.4694		46.6178	24.0964
0.68	21.9291		30.6367	22.2919	27.0156	17.2136	42.9373	20.202	32.3416
0.69	20.0564		25.4069	19.2308	31.732	23.7565	40.2155
0.7	29.2906			17.0213		12.5935	40.8658	7.23327	31.4661
0.71	18.9097			24.6914	27.1993	14.2476	39.3637
0.72	15.646		20.4277	31.7146	6.09176	12.945	38.6277		21.2226
0.73	20.6186			17.26			29.3814	24.961
0.74			29.0118	12.6858		14.4339	36.3505	26.534	15.5182
0.75	20.4408				9.1776	8.97364	32.5449	19.7775
0.76	16.3662		22.1683	20.6652			32.6234	9.08059
0.77	18.6562			12.706		16.4187	30.0343
0.78	19.7775		17.3536		26.2091		33.3061		27.9331
0.79	19.3822			18.9574		12.2982	28.1464	23.5294
0.8		32.888			9.82725	10.0157	25.7413	17.2043	12.475
0.81	19.6289	27.9965	9.54369	12.2676			22.4349	17.5055
0.82	18.8763			19.4884	9.13698	9.49837	25.9187	11.4531
0.83	13.2877	14.6654					18.22
0.84				4.84849	16.8133	11.9895	18.0663		12.21
0.85	5.97991						26.6721	11.6703
0.86					22.9897	6.76104	23.3179
0.87		3.62688	6.74821				15.7645	9.1954
0.88				14.8251	2.38717		12.241
0.89	13.4993					9.40347	17.5652	12.9712	14.0686
0.9	5.69294			11.3576			26.4222
0.91						8.92857	16.3553	5.04334
0.92				8.46113			5.94464		6.01903
0.93						3.69131	16.3392
0.94	3.22207						9.68325
0.95			8.21039	9.2606			4.63667
0.96					3.82935		2.81343	13.5651
0.97				5.64075
0.98						5.85116	4.40589	11.7388
0.99
1							5.91771	14.5852

## Sheet: Figure 2c
	Sync ratio (%)	# of bursts cell1	# of bursts cell2
pair 1	80	5	4
pair 2	75	3	4
pair 3	80	5	4
pair 4	40	4	2
pair 5	60	4	4
pair 6	100	3	3
pair 7	40	4	3
pair 8	57.1	5	6
pair 9	33	5	3
pair 10	80	4	5
pair 11	83.3	5	6
pair 12	100	5	5
pair 13	66.7	2	3
pair 14	28.6	4	5
pair 15	100	4	4
pair 16	60	4	4

## Sheet: Figure 3d
	phase duration (S)
burst 1	44.29
burst 2	38.4
burst 3	28.6
burst 4	64.72
burst 5	53.18
burst 6	33.2
burst 7	52.41
burst 8	31
burst 9	31.4
burst 10	22.4
burst 11	24.98
burst 12	58.94
burst 13	80.57
burst 14	45.53
burst 15	28.5
burst 16	39.5
burst 17	53.38
burst 18	29.66
burst 19	26.36
burst 20	43.2
burst 21	38.4
burst 22	64.7
burst 23	46.2
burst 24	24.87
burst 25	51.7
burst 26	53.01
burst 27	70.78
burst 28	46.6
burst 29	63.37
burst 30	45.35
burst 31	29.7
burst 32	42.05
burst 33	31.5
burst 34	20.38
burst 35	30.6
burst 36	26.9
burst 37	22.26
burst 38	20.27

## Sheet: Figure 3e
IPSC frequency at relative time to burst (%)	burst 1	burst 2	burst 3	burst 4	burst 5	burst 6	burst 7	burst 8	burst 9	burst 10	burst 11	burst 12	burst 13	burst 14	burst 15	burst 16	burst 17	burst 18	burst 19	burst 20	burst 21	burst 22	burst 23	burst 24	burst 25	burst 26	burst 27	burst 28	burst 29	burst 30	burst 31	burst 32	burst 33	burst 34	burst 35	burst 36	burst 37	burst 38
0.01	3.23167	3.56745	1.79876	2.27386	4.68796	3.45568	6.8699	5.40358	2.26501	14.1093	6.80417	8.80572	2.85154	7.97607	10.8622	4.27008	7.81632	6.99606	7.18778	10.7089	6.54363	8.47682	18.583	2.32086	5.53059	0.861245	5.74713	13.8468	2.60205	4.25985	5.03224	3.69004	14.1093	2.88861	1.79876	3.56745	3.73613	6.8699
0.02																							6.56141					9.5952
0.03							6.61841			13.5708		5.50774										15.9036						12.6034					13.5708					6.61841
0.04								14.2476			8.43437		4.47052	6.65281	7.82014					14.556		11.2915	15.6263				19.7856	23.0382		6.07672
0.05					11.3314		13.0081	3.82135		13.4907	4.04347	7.8125				5.51534	5.42925	9.81896	7.6118	16.661		23.8073	24.961		6.00713		22.1866	22.093			4.20444	3.04125	13.4907					13.0081
0.06					16.3265	3.54684	6.12909					9.14809	4.67153								10.231	26.8099	24.3866				20.5974	22.687	3.36064								5.10774	6.12909
0.07				4.81275	12.6632					19.0703		11.6874			6.08134			3.01659		10.6045		28.0893	23.6596				27.0558	27.2827		6.14203			19.0703
0.08					12.6783		12.0892	10.1976	2.69633	18.7354		4.76474	6.62526	7.45573		3.15582			8.16743		10.778	23.635	31.806		7.37157		27.0817	29.5598					18.7354	2.69089				12.0892
0.09				9.8401	15.2381		6.49087	8.57449		17.2043	10.8733		4.67836							16.3133		34.9779	37.1012				33.3478	33.6376		7.20072		3.82592	17.2043					6.49087
0.1					15.9681	13.2238						14.1718	11.2994				10.9439			20.4833		38.3766	40.2858	3.45013		1.23755	37.507	36.1569	6.55201	3.93604	18.2129						19.1847
0.11				4.72604	20.3562	21.5239	6.75961	12.8		15.6556	10.393	8.15079	4.39319	12.158	13.6286					18.7337	11.5367	35.1572	41.0734		9.50401		40.8595	38.7594			8.59291		15.6556				16.7189	14.9813
0.12	5.4394				19.9253	23.3215		9.14286		25.8065	8.0281	4.52105							7.31261			42.1455	42.0911				44.3192	43.5846	5.78871			4.72116	18.1406				4.38056	12.3172
0.13		9.0549		8.31385	8.16118	24.4087	15.8651	16.178	10.5541	16.7539			8.24564	17.4863	16.2933	6.17999	13.7457			19.5237	10.0306	41.8342	46.4603		6.46073		40.3693	41.9979			7.09377					9.0549		15.8651
0.14						12.3272	13.3723	13.5021	14.9813		4.85658			14.0845						20.7212		54.3469	44.1038				40.0624	57.5324	14.4014	9.72644			23.088					13.3723
0.15				15.9019	35.8323	18.6222	16.1297	11.4778	13.3333	31.4683		16.2933			19.1159	9.8401	8.94354	19.0024	6.25978	19.968		37.7341	39.4648				41.5055	46.7169	21.2202	10.2696	18.7025	11.3717	31.4683	8.95857				16.1297
0.16			3.23036	11.3314	10.296	11.7674	15.1372	8.42105	17.2973	25.8481		7.46617	12.1966	17.7581	14.9953			10.3393		22.1827	16.2025	24.9306	35.6113		16.4864	1.7294	36.7417	42.6081	4.06918	12.5786	13.617	9.68523	25.8481		3.23036		19.6319	15.1372
0.17				13.799	25.0391	22.9885	17.6893	12.1029	16.9491	30.1887	18.8679	6.77679	5.64175	13.6286		10.8992				19.8096	11.4521	42.2595	34.4414	14.46			23.7914	38.5347		4.97977			30.1887	5.52868			17.6212	17.6893
0.18	7.07808	10.6171		15.5264	25.9134	26.7084	22.2246		13.3556	30.7102	14.5587		8.32466	21.3904	21.4477	9.19012	19.025	29.304		25.6809		32.9847	35.8141	16.1861	19.4766		35.3935	51.3758			18.7135	17.1117	30.7102			10.6171	21.5343	22.2246
0.19				19.3589	30.6335	27.9316	19.0931	15.9502	16.1128	28.3186	7.39713	5.20156	14.9813	20.4342	11.2994		22.069	22.176	11.7561	27.5328		35.4999	34.3497	19.7531	20.4997		50.0134	38.125	8.43882		10.9029	18.8235	28.3186				7.41771	19.0931
0.2				18.1922	27.515	29.0705	22.3694	7.59013	15.9521	31.3			11.2227			11.065	22.0995	17.5631		22.3113	16.2478	37.2927	42.8749	20.9836	23.8695	3.29863	38.4606	50.0582	4.22386	12.1212	23.5121	11.2439	31.3	3.02973				22.3694
0.21				20.1484	27.0732	39.9684	12.0527		17.26	24.8062	9.83707	10.5178	13.278	10.4781		5.83303			26.7782	27.6555	19.7561	97.8063	16.3692	20.4473	23.97		38.1231	51.0952		15.1803	25.3968	17.0213	24.8062				6.13027	12.0527
0.22		13.9983		18.9574	27.4018	36.3517	21.5493	18.5615	15.2358	18.7793	17.4102		10.3997		21.7687		23.2558	32.7925	25.1375	26.4545		34.5744	31.2339	30.2744	29.3309		34.7962	26.5643		14.9115	25.7857	9.93172	18.7793			13.9983		21.5493
0.23	12.4031			22.6469	28.6661	42.9463	24.3441	21.5149	22.1914	31.068	19.0931	6.43087		20.5656	18.1406		25.0784	20.4212	35.2035	25.641	18.4173	30.4476	34.2874	27.027	45.7897	2.2912	35.3637	31.8646	9.45627	17.2559	28.8227	19.0476	31.068					24.3441
0.24			3.61174	11.5357	28.0232	48.1722	22.5352	22.4097	20.202	28.021	16.546		14.4848	22.8898	22.695	5.66773	35.7942	28.2436	37.7804	33.0259	20.1037	31.8905	27.1656	30.1845	68.596		31.1407	38.8751	8.14249	22.0995	15.2891	9.77995	28.021		3.61174		25.8481	22.5352
0.25		12.2512		23.299	32.6704	51.9044	18.3932	20.6802	18.9801	25.6822	24.5587	11.1949	15.961	29.0909	27.0728		29.8346	45.068	39.4559	32.9801		35.9731	31.53	30.5927	46.8541		29.5548	26.0736		17.7291	29.4118	7.90905	25.6822			12.2512	28.6738	25.1883
0.26	14.1093			24.4315	32.9342	51.9006	23.6162	21.3618	19.656	25.5183	17.6907		8.98876	25.2061	27.7778	6.87581	43.4783	24.3902	38.6941	29.586	16.6667	31.1432	29.8139	30.321	40.2812	3.91222	46.9651	31.9667	11.4531	16.9491	54.5175	16.5119	25.5183				9.40623	22.8122
0.27				22.4915	34.4853	58.6735	27.1726	20.4834	21.0804	31.6206	49.6124	22.2222	13.9597	26.8456	27.7296		30.1887	44.8179	39.2166	31.6254	25.6925	32.3058	32.2797	11.5191	52.3821		43.1252	22.9922	12.7287	20.3694	37.0769	15.9046	31.6206	4.1841				27.1726
0.28	19.8634	15.2091		36.4839	17.2879	61.6376	28.937	22.4411	7.41771	28.6879	42.9062	10.7023	13.2013	26.8908	29.8508	14.9953	41.9948	21.8132	56.5951	31.9192	17.6381	29.3865	32.3537		51.038	3.19377	30.5037	29.2764	10.101	20.6718	39.653	10.589	28.6879			15.2091	13.6635	28.937
0.29				30.0075	67.7004	45.9689	30.4216	21.419	11.9671	12.2888	33.9081	10.5541	4.2953	23.4949	32.9897	15.4889	34.0038	45.1241	48.7805	36.0487		30.9431	30.4653	54.4218	56.6784		31.7103	20.5497	5.84155	25.9163	41.8541	10.3093	12.2888				14.8492	30.4216
0.3	21.2625			33.3051	43.0127	63.1531	34.6863	23.4914			32.3228	24.2285	17.0576	32.5203	37.3834	16.9851	24.6154	36.3098	55.9875	35.2472	24.4742	31.5961	26.4843	40.1318	40.4426	3.39397	32.6215	25.2553		24.5531	14.6186	7.95624					15.534	34.6863
0.31	27.1878	22.7273	7.72574	32.9646	38.7783	52.8189	33.9645	26.493	9.69697	27.8746	57.8599	12.8036	13.8587	27.8746	34.1151	18.0587	45.584	37.0799	60.2377	41.8762	23.3961	29.9558	30.761		51.2144		24.8298	32.4061	11.6195	23.7665	23.3236		27.8746	4.8048	7.72574	22.7273	8.48581	24.8063
0.32	14.2921			48.3148	47.1141	33.5986	37.8945	25.0428	23.8095	26.6223	26.4966	13.8768	20.2532	27.1966	34.2612	17.7187	39.9002	26.2726	37.8251	37.2122	21.7687	22.5898	22.6642	49.9775	61.3029	5.67175	28.8678	15.6098	6.38978	20	49.2221	11.8256	26.6223					18.8346
0.33		16.5119		41.1198	40.5904	42.1647	57.0157	23.8271	24.6435	41.1311	44.629	25.4403	12.7019	35.0109	31.25	23.7389	33.5954	36.2867	31.6697	39.8104	24.5211	37.4025	30.0733	42.2355	25.814		30.782	27.4459		25.6372	17.2507	33.0457	41.1311			16.5119	9.30233	28.6657
0.34			12.0573	40.7811	36.4601	17.4031	39.4383	23.095	28.3097	44.0212	32.2303	15.1086	21.897	34.9315	35.5538	19.9984		34.3716		39.4316	27.5922	22.9533	25.1318	45.1401	39.4575	5.06489	31.7578	28.8257	16.4779	26.2846	20.527	24.5741	44.0212		12.0573			39.4383
0.35	19.6923	19.7775		38.339	33.9338	33.8046	39.419	27.6023	26.0415	35.6759	29.5924	30.952	10.6859	37.037	36.1174	24.024	42.8787	29.2041	42.4478	44.1617	24.7295	30.6916	29.6798	24.8255	34.9364	6.06061	39.9015	26.5258	13.0293	23.462		31.8725	22.5724	4.23841		19.7775	27.972	39.419
0.36	44.3828			43.4618	42.4164	35.2691	47.5731	23.5815	30.4464	35.0877	33.8995	35.3338	24.9221	37.2192	39.3206	21.1822	37.123	52.8053	43.2732	42.464	24.6771	23.5594	20.6743	63.4959	34.8593	5.88993	38.5843	31.6302	15.6556	24.2643	27.9121	27.8539					14.8217	33.9473
0.37	40.5577	23.3918	4.43336	46.9763	32.764	17.2302	57.8165	22.0923	27.6679	42.38	32.9757	18.177	22.0283	37.4707	39.312	24.5023	13.913	40.3104	9.49273	41.059	23.979	28.7407	23.4119	45.6241	63.745		27.8751	30.1976	14.3885	20.9402	46.6204	14.5455	26.5781		4.43336	23.3918	37.8251	28.5871
0.38	43.5374			32.7344	14.4796	26.7391	44.6868	29.8216	15.6709	36.3636	24.6781	44.6947	16.4836	33.2919	41.3713	26.4393		41.8851		40.3882		27.8972	10.4201	32.6431	14.4469	7.98403	42.8442	30.0073	18.2015	13.3001	19.5838	23.1722	36.3636				18.2336	15.1229
0.39	44.0165	25.9319		11.6916	23.2897	21.2854	39.1929	25.598	30.2161	24.6914	36.4465	45.6708	26.7601	19.656	37.037	12.7085	49.0429	35.5161		49.7498	29.6316	19.9884	31.6101	40.7931	20.2532	6.06693	31.0238	34.2246	19.0931	24.7828	46.113	16.444	24.6914	7.96416		25.9319	19.0316	23.9762
0.4	61.5551			50.3408	41.2341	34.2264	48.8003	20.7397	25.4315	21.7391	31.94	57.9376	22.1584	44.4444	40.6468	15.7325	30.7728	32.886	17.5728	45.237	31.7067	28.1072	19.1504	20.3304	30.8865	7.99301	22.0061	20.3789	13.6286	20.1161	43.3669	34.6627	21.7391					25.4272
0.41	31.4033	21.1082		32.7951	19.6078	35.1052	54.9478	28.2187	37.6349	23.4604	86.3525	49.5448	17.2282	38.2648	44.394	30.2458	27.5862	47.2674	7.21045	47.8133	28.3123	41.9314	40.2139	33.6329	24.8834	8.69447	22.8919	26.5105	18.2872	11.1266	23.3744	30.34	23.4604			21.1082	22.2437	24.4703
0.42	31.5893		12.0755	41.0567	25.0843	38.3461	87.1753	24.4228	39.5659	49.2734	42.6024	54.291	18.8963	42.7652	49.6894	32.802	43.3604	21.6949		52.8918	23.8539	27.3372	24.3141	13.0187	15.3257	10.7223	29.2366	27.2512	19.3939			23.2765	49.2734	6.03318	12.0755			44.6617
0.43	32.032	36.4465		37.9035	25.2476	39.455	28.84	25.7879	37.9419	54.4423	55.5951	27.899	29.1661	43.3467	44.6434	17.9977	13.5823	40.576		46.8003	26.9417	23.3523	27.3271		52.8053	14.9356	24.8385	27.1048	20.4306	22.4581	39.0618	21.3904	54.4423			36.4465	16.0643	22.866
0.44	29.4118	30.6513		38.3977	24.8447	14.4388	78.5221	23.2101	38.8788	21.3333	62.9392	42.4398	30.3251	44.3298	53.7721	33.4362		29.1174		34.0108	32.4708	24.4495	28.3419	8.09512	30.2744	16.8387	26.5081	27.7372	17.1263	11.065	22.8083	13.6054	43.1332			30.6513	23.6542	25.793
0.45	27.234	26.8908	18.2025	24.1008	27.4154	19.6847	42.5446	23.3762	33.067	30.1318	66.5142	32.2444	30.818	42.4994	43.8245	25.4967	24.8062	36.9941	13.1309	38.9709	24.507	26.8612	30.2343		38.0518	21.8136	21.3649	22.8587	25.5183	20.9461	32.2427	35.4124	30.1318	11.0193	18.2025	26.8908	24.2057	30.7945
0.46	16.3599		22.6629	21.5055	31.7403	21.2622	47.6146	22.228	38.2635	10.8401	61.8744	25.4372	34.2126	31.8725	79.0417	33.9625	37.4707	70.5895		40.4557	37.1769	25.0023	25.9081	46.9208	17.9775	29.355	22.3256	40	21.6955	21.978	27.8261	16.6034	26.3252		22.6629		11.8871	35.4269
0.47		26.8007	29.5749	18.77	27.972	13.1966	12.7186	19.0685	34.8686		40.719	37.3387	33.1232	36.7579	38.0241	20.3822	16.5803	32.2089	12.5786	43.6302	31.25	19.9118	25.4821	23.6162	48.4264	38.4067	19.6454	26.0128	13.4907	21.9826	48.8657	7.47664		16.5289	29.5749	26.8007		12.7186
0.48	34.3716	29.2505	29.9626	28.4447	28.8352	26.567	15.6745		36.7807	21.192	30.4371	10.9439	22.2344	43.0083	71.4286	26.5985		26.4026		26.7377	32.177	27.0207	22.1507	5.66472	42.9488	38.804	23.8163	25.4791	33.1263	10.1458	27.5717		21.192	18.4332	29.9626	29.2505	10.9029	31.4381
0.49	23.0714		20.9974	16.1453	18.7404	36.3814	20.4082	22.4145	26.8811	69.05	36.9138	12.6025	15.6504	27.3038	57.2092	27.7501	28.7562	15.984	29.6296	45.115	30.5781	22.9888	13.0419			44.7414	28.6995	11.1227	28.0032	18.2648	40.404	11.8168	34.4086	19.1159	20.9974		12.1442	20.4082
0.5		10.9439	31.4961	39.088	35.5951	25.2527	16.6928	21.5215	34.6562	75.4259	44.6384	8.04829	15.6716	50.0585	58.8243	26.2726	16.8955	15.1372	11.8694	33.7831	32.427	19.664			25.8173	46.9407	22.1687	13.6869	35.5259	15.8573	29.9778	12.549	49.8199	19.7531	31.4961	14.8976		36.5615
0.51	32.7533		23.9163	20.3271	24.0938	25.3527	20.6596	25.0999	24.5336	37.4603	38.6611		17.6135	15.0094	64.6531	21.8618				42.1585	27.7296	26.255	21.8968	5.43755		43.3267	30.7249	23.8425	34.7551	22.5885	31.5903	7.88177	18.0791	18.2215	23.9163		13.4624	23.9407
0.52	22.3308		35.3201	18.1922	27.3548	15.1006	10.0851	22.0732	38.5223	92.159	30.9153	17.8866	17.0213	60.6061	51.6362	19.3939	30.0752	14.7059	17.7877	23.8322	33.6311	22.5182	18.3276			30.857	25.142	17.66	39.4994	12.8555	41.8301		4.45186		35.3201		22.9062	19.5122
0.53	31.968		29.6348	30.1655	11.5232	49.4583	15.748	13.8528	35.7363	48.0506	35.7954	8.76232	20.4547	12.749	66.6667	12.6582	15.4291		16	45.9766	31.0153	25.4049	24.7778		26.5136	29.8131	19.865	10.5925	34.0204		19.7775	17.0286		52.4793	29.6348	41.2371	20.3692	27.8386
0.54	32.7198	31.8091		27.9795	40.201	39.3959	14.6453	25.5739	33.0775	44.5256	44.9298	22.9555	7.90514	23.2221	36.7672	21.0804		24.7295		41.7215	30.6954	20.2154	28.1742		12.6683	21.0761	10.8659	11.9977	11.4778		25.8544	8.20513		30.1659		31.8091	16.7102	14.6453
0.55	26.7335	14.8561	31.7162	17.9674	27.8365	34.3523	11.449	21.5924	14.7465	46.0433	28.6524	13.8648	8.20426	58.3942	53.2554	41.9924	17.6212	27.7341	15.1875	33.0685	29.9555	20.7139	11.782	17.66		19.6869	23.6774		17.0032	11.4601	26.936			22.695	31.7162	14.8561	18.3908	11.449
0.56			18.412	24.8238	24.5965	45.3294	22.5035	25.5236	30.974	36.5297	28.6515	10.8298		20.9424	47.3373	24.4186	30.1318	20.0753		35.369	34.6579	22.5631	25.6499	3.5524	15.5264	25.2614	25.2181	18.4226	42.1171		21.8208	19.8265		23.3571	18.412		9.10125	19.5241
0.57	35.1262			38.8834	21.8035	28.4817	30.9617	16.3256	34.2612	26.0811	30.1467		9.93006	20.1258	55.5289	21.6509	34.3348	19.1502	27.5387	33.7386	32.3805	5.08421	18.3276		15.0517	17.3684	15.857	21.3947	35.0161	16.0804		15.9753	25.3165	26.4463				31.0232
0.58	24.0602	18.3066	23.6686	30.2397	30.8874	36.0645	31.0925	24.7295	29.3292	36.6972	48.2016	4.66065	11.0497	30.454	36.5297	20.4866	8.47907		12.8051	45.9215	30.0117		11.0418		35.7542	32.412	9.50683	21.1616	17.8971	9.58084	16.5889	23.7741	7.65184	37.5587	23.6686	18.3066	20.592	10.2466
0.59	20.7523		22.0386	25.0863	19.0931	40.0085	14.8647	19.7995	27.7641	19.0476	39.3305		7.62268		43.0652	13.0399		38.5041		40.5611	29.1904	19.7292			28.2686	28.322		11.2835	33.5344	14.6252	54.6497	22.5292		18.412	22.0386		18.5723	8.96359
0.6		14.1093	29.6846	8.1716	20.712	23.1451		19.5838	15.7325	19.6319	27.7648	7.06402	6.74252	29.304	63.985	34.3124		28.1938	7.53651	40.0053	31.7618	19.6273	25.4414		15.6556	22.0418	23.5025	5.35475	15.381	15.8573	8.75992	2.39916		29.9987	29.6846	11.9225	23.5708
0.61	17.2693		32.5203	9.15856	28.8999	23.2608	28.5944	16.234	13.4454		41.5584		7.41427	25.0391	22.6629	21.164	9.13764	15.0943		21.0349	33.3471	12.4451	13.898		10.3896	15.1128	22.8484			12.9725				22.5352	32.5203		13.9983	28.5944
0.62			30.039		17.3819	29.0546	22.1296	11.5774	27.346	25.1322	30.5631	4.35019	6.73401	30.0752	37.5587	15.1803		16.5717		21.044	39.1917			4.64846		7.47751	18.7203	17.0849	20.359		12.1951		9.1954	26.4463	30.039			22.1296
0.63	29.1439	15.3551	24.2057	20.5686	6.49087	15.0872	23.3406	15.9204	19.8439	34.4086	34.0453		3.23232	15.0943	56.8008	5.78662			6.15621	45.0843	37.9597	18.6978	14.5719		8.10537	22.0947	16.7891	10.6809	20.4393	16.8776	41.6667			9.02425	24.2057		6.34417	23.3406
0.64	19.0137		22.9885	7.0237		15.0695	31.1662	14.8561	24.961	8.7146	30.0952	4.85732		16.7015	25.5591		14.3627	17.0576		23.3576	36.1857	28.7737	22.5271			19.9488	7.4384	7.76134	28.6225	8.83002	21.383		8.7146		22.9885	19.1847		18.0246
0.65	14.1093				8.08694	30.0377	21.8765	17.26	21.7111		30.1792			35.2423	20.4604	11.9761		31.4033			35.9753	11.0497	12.1858		13.0666	22.9288	6.1127	20.8333	41.8192		22.7596	13.4228		19.9048			6.73117	24.1692
0.66		13.468	29.0515	7.60276		30.5244	18.5938	14.5852	20.1511		32.2258	5.4757	7.37327	40.3023	19.0476	11.7907	23.3577	26.0163		36.0754	16.8067	9.29519	20.5153			15.0625		19.9696	18.5482	8.53333	41.1311	2.92772			29.0515	13.468		18.5938
0.67			29.9065	14.2857	19.8511	26.9603	24.2003	14.4899	26.1317	13.4003	30.9933		4.2907	27.4714			28.9331	23.845	10.7023	35.1371			18.2147	3.39271	4.59242	21.3377	19.8142	13.3246	30.0752	2.96296	23.5121		13.4003	7.98005	29.9065			16.945
0.68	10.24		22.6629	13.5364	22.0841	15.4655	19.04	15.4889	27.0728		24.592	4.87062		37.123	27.4443	10.7527	29.5203	14.6587		27.8902	36.7317	7.26282	15.6556			10.2073	14.1115		16.3616		8.3225				37.9147		6.10687	10.0787
0.69		29.7398	19.3237	11.7777	24.7295	31.8884	22.2686	16.4948	12.3267	16.7015	27.2572		6.02637	16.5975	56.5942	18.3486	25.2765	25.498			37.2743	22.8571	10.9439			23.9288		10.2139	20.7523				16.7015	14.2985	37.8308	29.7398
0.7		22.3464		22.1453	15.6326	26.0238	21.3206	10.8696	8.62999	5.89102	24.3636	4.98753	2.68321	10.7167	43.1103	7.36988	25.89	20.6585	3.65923	5.85481	37.638	9.90405	23.5018			7.0922	11.3364	5.69902	17.548		30.3406		5.89102	16.0643		22.3464		21.3206
0.71	18.2753		11.2518	23.5599	20.2335	10.9127	13.5823	11.0497	21.4477		32.2906				20.1005		9.96264	22.6308			36.8451	15.12	13.2231		5.14883	13.8476			14.1844	13.104	26.8007	2.92987		14.3756	11.2518		7.77265	8.33985
0.72		11.985		26.3174	16.9044	13.2204	17.6499	6.56276	32.9897		16.2933				12.5294	4.25419		20.5523			31.2653	8.90373	8.49708			11.3788	15.0353	22.4404	18.2857	2.54858	9.28613					11.985		8.03213
0.73	19.9253		24.5399	20.202	21.4765	14.7017	19.4293		15.8937		16.2602	9.14871	2.22346	12.1673				7.59734			40.9506	8.07062	2.94768	5.50112		13.4172		6.83907	30.3952					8.78638	24.5399		6.2148
0.74			10.568	23.9182	17.7835	12.7515	14.1405	6.99301	25.6	5.54017	32.0293			10.5402	41.7755		24.8834			9.25926	41.0256					14.3236	6.88098	4.6811	32.2665		39.5491		5.54017		10.568			8.85936
0.75	16.4355			11.9448	7.02833	10.8816	21.9489		27.7547		23.5999	3.04762			35.9551		13.6402				36.865	8.78156			2.76601	6.10396	13.0853		30.7064		14.2033	1.95408		12.6783				20.1765
0.76		31.6206	13.3001	17.8154			17.1123	7.60818	26.1011		20.1258		5.30856		42.8421	5.56328		19.5838		29.7796	12.8669	7.72201				7.41427	23.8095		34.7244		24.8157			10.3159	13.3001	31.6206	20.6986	17.1123
0.77	22.5193	23.088		20.4734		21.7613	16.5558		20.0144		13.8468			13.0293	15.873		20.8062		5.2041	6.13273		8.13421	10.7491	2.63309		22.8408	7.04691	3.99551	27.47	2.94551						23.088	7.85276	16.5558
0.78	16.4524		6.17284	11.1459	21.3894	19.478	16.3016	7.78968	21.4477		24.715		2.31951	35.4767		15.2818		5.0665			12.6883	7.21208				18.6261			27.7778		28.0456			1.80648	6.17284			16.3016
0.79		17.1123		27.7395	8.81543	18.0743	6.51864	10.9966	9.11162	2.35745	20.2148	4.50577		27.8746	23.3236	7.60818	12.1951					3.07899	22.4719			5.53059	6.31475		29.1971		22.792		2.35745			17.1123	10.3627	6.51864
0.8	7.63905			15.1015		10.3031			20.3046		15.0416			9.96264	20.9712						11.5963		12.3504			4.16287	8.48806	12.8043	30.8516		18.6744
0.81		20.4342		18.4312	16.3182		9.71758	14.2434	15.3199			0.527148	0.691025			6.31912	26.0163		1.59117	4.10813			11.5336						15.7017			2.45023				20.4342	17.4863	9.71758
0.82				14.9533	16.6061	11.599	5.44403	13.913			21.4047			31.8091			19.3237	1.20487							11.3879	15.5779	13.3007	11.4901	35.0746	3.5057							5.41455	5.44403
0.83		21.9479	5.99251	9.92556	5.49734			2.83789	16.632		22.4208			4.93218	6.34417		10.1846				35.1606	5.65771				17.5981		16.3099	29.1722		10.7095				5.99251	21.9479
0.84				20			12.3077		16.7715		25.2964					9.24321					30.4762	10.4405		3.96678	2.68434	6.83542	3.45013	11.7002	3.57942									12.3077
0.85	5.54978	26.6667		12.8288		7.59419	4.45186		23.4604		19.0703					13.1148					14.4079	3.06484	4.35433			5.37725		10.1911		1.43794	9.5608					26.6667		4.45186
0.86					8.2453				11.7647		25.0456					4.47427	7.26282			4.26148						10.535		5.72553									11.3355
0.87		10.0946	19.975	17.7384	11.5565	10.4669			15.2236		9.46746			24.8062	15.1947						18.6426		4.63298			6.04344			13.7339		12.5294	1.35021			8.70038	10.0946	4.07643
0.88			15.4143	14.2531		11.6629	4.76474	6.03318	17.7384		22.0234			1.69545							29.6984	7.63723				9.11032	6.60338	7.67018	22.5989		13.0826			1.43846				16.5889
0.89				14.0228	1.98807	13.2279			13.2341	1.88213	16.8421				14.4144						30.622					4.73128	7.06246	1.29089	22.1078				1.88213					6.68477
0.9			9.35126	9.99688		5.69598		12.945	16.8363		6.24268					4.66881	2.33508				15.873	10.2041	10.6312	1.76435		3.86917					11.0765				9.35126
0.91	14.0044	7.90123		6.42958			2.56287	6.84346	9.4173						14.3756							7.65184	9.30774				19.2192		4.26553		5.78871					7.90123		2.56287
0.92											20.9424		0.845219		28.3186					2.45302	5.81554	5.14883	7.68307		12.8238	2.64561	3.24873										6.18119
0.93	11.2756		6.34669	11.7994		2.84546		4.57797	11.0957		20.9699				22.0083	1.78691							1.96138												6.34669
0.94				9.58084					7.53651		12.08											7.53118							2.44573	1.76056
0.95								2.07954			21.3476				3.72006							1.80556				3.71575	5.92977				11.3596						7.62995
0.96	6.0964	13.9616		5.21767	14.2793		4.10362		7.66651		6.23782										15.7094										3.52151	2.28669				13.9616		4.10362
0.97			5.48509																							2.36468	2.7248								5.48509		4.002
0.98				3.41917	12.1396	3.90989			3.7834		7.15244								9.40071		8.16639							3.33507
0.99		18.9125			5.61404		4.4906																4.53451						4.96124							18.9125		4.4906
																						10.4405

## Sheet: Figure 3f
Normalized sIPSC amplitude (% of baseline)	100uM NE																		Agatoxin+100uM NE																		Agatoxin+WIN+100uM NE
Time (min)	cell1	cell2	cell3	cell4	cell5	cell6	cell7	cell8	cell9	cell10	cell11	cell12	cell13	cell14	cell15	cell16			cell1	cell2	cell3	cell4	cell5	cell6	cell7	cell8	cell9	cell10									cell1	cell2	cell3	cell4	cell5	cell6	cell7	cell8
1	100.206	99.0856	99.2255	100.048	99.3214	97.8148	100.614	94.5572	100.342	100.483	107.809	98.3562	98.4798	99.9973	102.262	107.711			99.8938	101.694	97.6659	101.773	99.2775	96.7486	96.8457	97.7081	100.65	98.0912									98.4244	98.0032	100.62	99.3091	99.6019	99.8132	101.777	101.371
2	97.8894	99.6914	100.635	96.9159	97.9039	103.03	98.6162	100.763	97.6051	100.79	95.8295	105.853	96.2955	99.854	100.529	97.076			101.245	96.4115	104.719	99.6559	100.501	102.009	99.7174	99.1328	102.036	102.683									100.193	99.3152	97.3791	100.108	102.463	97.9155	99.0944	100.014
3	101.905	101.223	100.14	103.036	102.775	99.1555	100.769	104.679	102.053	98.7266	96.3614	95.7904	105.225	100.149	97.2088	95.213			98.8615	101.895	97.6149	98.5711	100.222	101.242	103.437	103.159	97.3147	99.2263									101.382	102.682	102.001	100.583	97.9353	102.271	99.1283	98.6152
4	108.415	98.2872	99.3783	93.365	101.658	100.757	101.264	97.6922	96.8168	98.012	93.0795	108.256	101.793	100.403	106.815	101.578			104.574	101.945	97.1141	99.7718	102.925	99.4471	104.333	92.0089	96.5689	96.7675									96.1581	103.888	103.782	98.9994	100.731	96.5384	99.6945	96.4643
5	115.654	94.3714	99.9424	104.994	107.192	101.24	103.073	113.399	104.17	96.849	96.5975	110.656	103.582	101.08	100.192	94.7771			109.537	99.5065	101.356	97.0761	99.3365	93.9301	96.7866	98.4512	92.8706	96.2321									97.3803	97.8725	98.5874	101.949	100.108	98.8572	98.764	98.2913
6	165.727	175.669	372.567	194.919	213.865	129.091	124.404	164.003	120.721	92.4208	87.2152	91.6823	264.283	255.469	96.8789	86.3783			89.7687	202.62	98.555	101.557	100.514	103.646	107.308	184.394	124.327	99.158									98.1458	94.1787	106.712	99.0654	95.7715	101.451	98.0322	98.3029
7	175.655	120.518	222.787	256.957	205.353	206.749	139.732	217.267	382.099	120.986	157.756	155.278	254.471	141.929	189.874	132.885			193.779	366.617	106.031	123.952	176.908	112.17	345.916	234.703	404.494	110.855									96.0287	100.412	93.6206	102.809	97.4195	97.7644	96.4821	96.3264
8	166.067	122.141	157.228	167.687	172.691	190.545	133.047	179.393	303.513	178.277	161.655	102.966	219.023	116.558	162.366	108.561			133.718	211.393	365.798	161.833	212.643	247.045	216.339	190.468	108.106	208.579									102.028	96.5008	97.9816	98.6286	92.9254	96.235	105.13	119.798
9	172.875	127.355	133.134	126.065	201.819	204.747	141.945	189.822	206.479	161.899	160.518	129.052	203.237	108.571	156.28	96.163			140.342	150.212	132.982	145.33	160.777	226.405	110.99	201.997	116.791	240.36									94.0936	99.8281	98.2653	98.4618	91.5143	100.603	103.149	125.416
10	187.774	131.304	126.73	129.986	191.056	239.654	173.582	167.306	185.972	153.817	118.196	175.681	184.244	137.968	129.983	101.04			114.582	203.806	106.129	150.342	133.417	141.857	129.347	135.115	147.717	157.628									106.618	99.7645	99.783	99.3163	94.1069	108.878	104.347	110.465
11	204.443	101.155	144.573	111.689	198.999	298.189	137.496	147.663	187.857	197.594	112.191	141.787	189.951	144.968	133.27	124.227			93.7839	155.28	110.311	103.728	122.588	118.1	144.898	123.94	142.594	127.75									95.9254	95.4504	100.286	98.7591	94.5776	96.0176	97.4613	115.029
12	186.115	98.3982	124.368	130.374	268.163	223.378	141.584	139.713	189.5	173.18	110.064	139.528	195.26	145.701	278.569	102.104			95.5184	125.633	108.093	106.589	111.031	102.578	122.266	121.011	117.607	111.576									97.6438	97.8114	102.584	98.582	95.5783	98.8122	97.9563	112.219
13	197.7	99.9703	116.259	128.841	267.561	253.284	162.794	134.96	181.408	238.801	105.609	137.989	201.305	137.746	256.575	91.5922			88.3476	102.348	109.823	123.047	111.802	99.063	112.629	134.575	99.8114	109.217									100.649	99.4686	99.553	102.299	96.2884	97.8949	102.336	109.31
14	184.313	99.7832	119.696	132.469	245.276	229.824	143.403	156.54	189.591	155.756	102.273	157.644	253.269	129.864	284.939	94.6587			92.6683	100.554	109.996	103.402	109.936	100.066	103.442	125.738	112.945	102.956									99.7258	98.0078	101.839	97.0464	97.5148	97.5034	96.3364	115.085
15	196.889	98.0841	116.852	131.392	235.518	232.027	133.575	139.059	180.297	115.996	100.483	172.064	295.798	127.184	235.388	98.0207			99.0863	105.349		113.364	107.428	99.5495	104.437	125.72	97.4431	105.983									96.1495	99.6298	102.085	101.148	101.969	96.2334	90.6256	115.186
16	180.262	97.8261	121.064	123.385	243.448	211.466	153.688	153.384	164.472	148.506	130.098	181.737	290.55	124.23	156.498	89.0449			93.4869	108.603		102.227	101.453	99.087	95.7467	133.111	93.9824	107.506									101.655	95.9914	101.887	95.5131	100.016	96.1391	93.0144	114.225
17	159.416	97.4904	115.832	126.266	236.693	219.69	145.006	147.673	148.825	182.012	92.1756	200.531	351.339	124.505	159.823	91.6548			88.4105	91.0533		97.7764	97.7546	97.4648	105.797	125.213	89.6402	103.959									103.835	93.9469	104.248	99.9704	97.0167	99.0676	99.1256	116.566
18	169.481	92.3713	116.309	98.9889	236.834	223.392	180.819	155.159	155.841	144.7	124.023	150.696	336.003	120.09	143.659	92.2115			86.9839	100.476		96.3626	98.9197	96.5686	106.394	124.917	140.48	100.611									99.1252	97.2912	101.091	97.8566	97.3709	98.2149	96.5328	113.62
19	170.765	97.8934	119.438	118.281	243.957	164.038	171.555	151.162	142.636	117.357	128.815	195.011	304.465	120.313	142.914	93.3897			89.1762	88.6155	97.9044	95.4931	97.6191	94.0854	109.591	119.7	120.244	100.842									98.6353	94.9191	101.085	94.6244	97.6365	94.6613	92.9791	109.368
20	182.299	95.833	113.14	118.394	226.446	182.064	162.013	123.121	145.455	137.466	119.672	203.518	239.705	113.03	118.382	82.7215			88.1733	95.3675	100.936	93.0535	96.699	91.4481	109.706	115.35	96.4799	101.473									99.8491	93.0247	101.391	93.3309	93.7529	97.5881	96.4282	109.132
21	180.522	84.0904	112.558	135.026	232.637	131.308	158.683	118.098	149.619	113.769	102.904	200.546	228.923	109.194	119.43	80.332			94.223	101.087	100.188	93.7838	94.8301	97.1363	109.116	128.502	84.6121	99.9151									100.562	91.9264	97.8317	96.9021	95.2769	95.4991	95.3478	104.171

[truncated: 58 more sheets: Figure 3g, Figure 3j, Figure 3k, Figure 3l, Figure 4c e, Figure 5c, Figure 5d, Figure 5e, Figure 6e, Figure 6f, Figure 6g, Figure 7d, Figure 7e, Figure 7f, Figure 7h, Figure 7i, Figure 7j, Figure 8c, Figure 8d, Figure 8e …]
